# Supplementary material for: Genome-Wide Identification Analysis of the 4-Coumarate: Coa Ligase (4CL) Gene Family in Brassica U’s Triangle Species and Its Potential Role in the Accumulation of Flavonoids in Brassica napus L
Source: Plants (Basel). 2025 Feb 26;14(5):714. doi: 10.3390/plants14050714 (PMC11902127; doi:10.3390/plants14050714)
Supplement: Supplementary file 1 [file plants-14-00714-s001.zip]

Archive with 34 entries (27 files):
- Supplementary Materials/
- Supplementary Materials/Figure S1/
- Supplementary Materials/Figure S1/Figure S1.pdf
- Supplementary Materials/Figure S2/
- Supplementary Materials/Figure S2/Bna4CL1.8.12/
- Supplementary Materials/Figure S2/Bna4CL1.8.12/Amplification-GH06.L1188.jpg
- Supplementary Materials/Figure S2/Bna4CL1.8.12/Amplification-ZS11.ZY821.jpg
- Supplementary Materials/Figure S2/Bna4CL1.8.12/Melt Curve-GH06.L1188.jpg
- Supplementary Materials/Figure S2/Bna4CL1.8.12/Melt Curve-ZS11.ZY821.jpg
- Supplementary Materials/Figure S2/Bna4CL1.8.12/Melt Peak-GH06.L1188.jpg
- Supplementary Materials/Figure S2/Bna4CL1.8.12/Melt Peak-ZS11.ZY821.jpg
- Supplementary Materials/Figure S2/Bna4CL3.4.7.11/
- Supplementary Materials/Figure S2/Bna4CL3.4.7.11/Amplification-GH06.jpg
- Supplementary Materials/Figure S2/Bna4CL3.4.7.11/Amplification-L1188.ZS11.jpg
- Supplementary Materials/Figure S2/Bna4CL3.4.7.11/Amplification-ZY821.jpg
- Supplementary Materials/Figure S2/Bna4CL3.4.7.11/Melt Curve-GH06.jpg
- Supplementary Materials/Figure S2/Bna4CL3.4.7.11/Melt Curve-L1188.ZS11.jpg
- Supplementary Materials/Figure S2/Bna4CL3.4.7.11/Melt Curve-ZY821.jpg
- Supplementary Materials/Figure S2/Bna4CL3.4.7.11/Melt Peak-GH06.jpg
- Supplementary Materials/Figure S2/Bna4CL3.4.7.11/Melt Peak-L1188.ZS11.jpg
- Supplementary Materials/Figure S2/Bna4CL3.4.7.11/Melt Peak-ZY821.jpg
- Supplementary Materials/Figure S2/BnaDFR/
- Supplementary Materials/Figure S2/BnaDFR/Amplification-GH06.ZY821.jpg
- Supplementary Materials/Figure S2/BnaDFR/Amplification-L1188.ZS11.jpg
- Supplementary Materials/Figure S2/BnaDFR/Melt Curve-GH06  ZY821.jpg
- Supplementary Materials/Figure S2/BnaDFR/Melt Curve-L1188.ZS11.jpg
- Supplementary Materials/Figure S2/BnaDFR/Melt Peak-GH06.ZY821.jpg
- Supplementary Materials/Figure S2/BnaDFR/Melt Peak-L1188.ZS11.jpg
- Supplementary Materials/Figure S3/
- Supplementary Materials/Figure S3/Bca4CL1.pdf
- Supplementary Materials/Figure S3/Bca4CL3.pdf
- Supplementary Materials/Figure S3/Bca4CL6.pdf
- Supplementary Materials/Table S1.xlsx
- Supplementary Materials/Table S2.xls
