# Supplementary material for: Genome-Wide Identification Analysis of the 4-Coumarate: Coa Ligase (4CL) Gene Family in Brassica U’s Triangle Species and Its Potential Role in the Accumulation of Flavonoids in Brassica napus L
Source: Plants (Basel). 2025 Feb 26;14(5):714. doi: 10.3390/plants14050714 (PMC11902127; doi:10.3390/plants14050714)
Supplement: Supplementary file 1 [file plants-14-00714-s001.zip › Supplementary Materials/Table S1.xlsx]

## Sheet: Sheet1
Bna4CL1-F	TGGGTTTGTGGATGATGACGAT
Bna4CL1-R	TAATGCTTCAAGCTCAGCTGGA
Bna4CL3-F	TGAAGTCAGGAGCTTGTGGTAC
Bna4CL3-R	CGTCTTTGTCAATGGTCTCTGC
Bna4CL4-F	AGTCAACTCGGTGGAGATTTCC
Bna4CL4-R	ACTTAGCATCACTCCTTTGGGG
Bna4CL7-F	AGATTGGTTCTCTCTGGTGCAG
Bna4CL7-R	CTGTCATACCATATCCCTGGCC
Bna4CL8-F	TGGGTTTGTGGATGATGACGAT
Bna4CL8-R	CTTCATCCTTCATCGCGACAAC
Bna4CL11-F	TACCCAAAGGAGTGATGCTGAC
Bna4CL11-R	TGGGCAAGACACAGAGTATGAC
Bna4CL12-F	CTGAGAAACCTCGACGGAGAAA
Bna4CL12-R	CGCTCGTGATTAAGCTCTTGTG
BnaActin7-F	TGGGTTTGCTGGTGACGAT
BnaActin7-R	TGCCTAGGACGACCAACAATACT
DFR-A09-1F	TACGATGACGCCATAAACGGAT
DFR-A09-1R	ATTCTTCGTACGGTCTTTGCCT
DFR-C09-2F	TACGATGACGCCATAAACGGAT
DFR-C09-2R	TCACATGCTTTCGTTATCCCCA
