# Supplementary material for: Genome-Wide Identification Analysis of the 4-Coumarate: Coa Ligase (4CL) Gene Family in Brassica U’s Triangle Species and Its Potential Role in the Accumulation of Flavonoids in Brassica napus L
Source: Plants (Basel). 2025 Feb 26;14(5):714. doi: 10.3390/plants14050714 (PMC11902127; doi:10.3390/plants14050714)
Supplement: Supplementary file 1 [file plants-14-00714-s001.zip › Supplementary Materials/Table S2.xls]

Seq_1	Seq_2	Ka	Ks	Ka_Ks	EffectiveLen	AverageS-sites	AverageN-sites	cN	cS	pN	pS	Note
At4CL1	Bni4CL1	0.230759682	1.83052627	0.126061934	1668	396.4166667	1271.583333	252.5833333	271.4166667	0.19863687	0.684675215
At4CL4	Bni4CL1	0.068695712	0.505415344	0.135919324	1698	405.6666667	1292.333333	84.83333333	149.1666667	0.065643539	0.367707477
At4CL1	Bni4CL3	0.252919889	1.892265641	0.133659822	1647	394.4166667	1252.583333	268.9166667	272.0833333	0.214689641	0.689837312
At4CL4	Bni4CL3	0.091712904	0.566640188	0.161853864	1668	401.5	1266.5	109.3333333	159.6666667	0.086327148	0.397675384
At4CL1	Bni4CL5	0.043422131	0.502000517	0.08649818	1647	390.75	1256.25	53	143	0.042189055	0.365962892
At4CL4	Bni4CL5	0.25292461	1.721342961	0.146934467	1650	393.1666667	1256.833333	269.8333333	265.1666667	0.214693012	0.674438321
At4CL3	Bni4CL6	0.074478603	0.778556307	0.095662449	1575	392.5833333	1182.416667	83.83333333	190.1666667	0.070899993	0.484398217
At4CL1	Bca4CL1	0.043413237	0.507479152	0.085546838	1647	390.5	1256.5	53	144	0.042180661	0.368758003
At4CL4	Bca4CL1	0.252307775	1.791980475	0.140798284	1650	392.9166667	1257.083333	269.3333333	267.6666667	0.214252569	0.681230117
At4CL1	Bca4CL2	0.229255627	1.77472983	0.129177762	1665	396.4166667	1268.583333	250.5833333	269.4166667	0.197530053	0.679630019
At4CL4	Bca4CL2	0.066614597	0.546369337	0.121922283	1698	406.3333333	1291.666667	82.33333333	157.6666667	0.063741935	0.38802297
At4CL1	Bca4CL4	0.260628482	1.781814804	0.146271364	1560	377.1666667	1182.833333	260.4166667	256.5833333	0.220163449	0.680291648
At4CL4	Bca4CL4	0.109729839	0.629187495	0.174399269	1593	387.25	1205.75	123.0833333	164.9166667	0.10208031	0.42586615
At4CL1	Bca4CL6	0.235037578	1.953123342	0.120339342	1665	395.8333333	1269.166667	256.0833333	274.9166667	0.201772817	0.694526316
At4CL4	Bca4CL6	0.071217289	0.56477068	0.12609948	1701	405.75	1295.25	88	161	0.067940552	0.396796057
At4CL1	Bca4CL7	0.24504423	1.831072906	0.13382549	1644	393.8333333	1250.166667	261.3333333	269.6666667	0.209038795	0.68472281
At4CL4	Bca4CL7	0.09674421	0.634777679	0.152406446	1656	399.0833333	1256.916667	114.0833333	170.9166667	0.090764437	0.428273126
At4CL1	Bca4CL9	0.041279827	0.511565958	0.080693068	1647	389.6666667	1257.333333	50.5	144.5	0.040164369	0.370829769
At4CL4	Bca4CL9	0.242733992	1.490260361	0.162880258	1641	390.4166667	1250.583333	259.3333333	252.6666667	0.207369894	0.647171825
At4CL3	Bca4CL10	0.060120173	0.735688663	0.081719586	1677	416.3333333	1260.666667	72.83333333	195.1666667	0.057773665	0.46877502
At4CL1	Bol4CL1	0.233333064	2.001652449	0.116570219	1665	396.25	1268.75	254.4166667	276.5833333	0.200525452	0.698002103
At4CL4	Bol4CL1	0.06616302	0.612441282	0.108031614	1701	406.1666667	1294.833333	82	170	0.063328614	0.418547394
At4CL4	Bol4CL2	0.110195004	0.627355081	0.175650135	1674	398.1666667	1275.833333	130.75	169.25	0.102482038	0.425073252
At4CL3	Bol4CL4	0.049108701	0.662665038	0.07410788	1644	409.8333333	1234.166667	58.66666667	180.3333333	0.047535449	0.440016267
At4CL1	Bol4CL5	0.041279827	0.511565958	0.080693068	1647	389.6666667	1257.333333	50.5	144.5	0.040164369	0.370829769
At4CL4	Bol4CL5	0.242733992	1.490260361	0.162880258	1641	390.4166667	1250.583333	259.3333333	252.6666667	0.207369894	0.647171825
Bca4CL1	Bni4CL3	0.264552364	2.06195309	0.128301834	1638	392.0833333	1245.916667	277.75	275.25	0.222928232	0.702019129
Bca4CL2	Bni4CL3	0.077143587	0.455674542	0.169295364	1668	401.6666667	1266.333333	92.83333333	137.1666667	0.073308765	0.341493776
Bca4CL4	Bni4CL3	0.024856589	0.049472152	0.502435986	1593	386.4166667	1206.583333	29.5	18.5	0.024449202	0.047875782
Bca4CL9	Bni4CL3	0.267742132	1.706954421	0.156853709	1641	391.9166667	1249.083333	281.25	263.75	0.225165121	0.672974697
Bca4CL6	Bni4CL4	0.088491092	0.517837353	0.17088588	1671	401.0833333	1269.916667	106	150	0.083470044	0.373987118
Bca4CL7	Bni4CL4	0.044178528	0.285290034	0.154854787	1659	400.3333333	1258.666667	54	95	0.042902542	0.237302248
Bca4CL1	Bni4CL5	0.001588248	0.018053741	0.087973323	1653	392.4166667	1260.583333	2	7	0.001586567	0.017838182
Bca4CL2	Bni4CL5	0.241478875	1.624146635	0.148680464	1647	393.3333333	1253.666667	258.8333333	261.1666667	0.206461048	0.663983051
Bca4CL4	Bni4CL5	0.274432263	1.95342556	0.1404877	1560	377.5833333	1182.416667	271.75	262.25	0.229825921	0.694548665
Bca4CL6	Bni4CL5	0.245441777	1.816746412	0.135099635	1650	393.5833333	1256.416667	263	269	0.209325463	0.6834639
Seq_1	Seq_2	Ka	Ks	Ka_Ks	EffectiveLen	AverageS-sites	AverageN-sites	cN	cS	pN	pS	Note
Bca4CL9	Bni4CL5	0.00796979	0.207560125	0.038397501	1653	391.5833333	1261.416667	10	71	0.007927595	0.181315173
Bca4CL1	Bol4CL1	0.243642122	2.113150825	0.115298027	1650	393.75	1256.25	261.3333333	277.6666667	0.208026534	0.705185185
Bca4CL2	Bol4CL1	0.023789854	0.24737682	0.096168483	1713	410.5	1302.5	30.5	86.5	0.023416507	0.210718636
Bca4CL4	Bol4CL1	0.091027322	0.498921359	0.182448236	1593	385.5833333	1207.416667	103.5	140.5	0.085720202	0.36438297
Bca4CL7	Bol4CL1	0.086096381	0.490059209	0.175685671	1659	398.8333333	1260.166667	102.5	143.5	0.081338447	0.359799415
Bca4CL9	Bol4CL1	0.244185369	1.721392043	0.141853432	1650	392.9166667	1257.083333	262	265	0.208418959	0.674443266
Bca4CL2	Bol4CL2	0.091193256	0.563078688	0.161954728	1677	399.8333333	1277.166667	109.6666667	158.3333333	0.085867154	0.395998333
Bca4CL4	Bol4CL2	0.126204465	0.445566905	0.283244701	1593	382	1211	140.6666667	128.3333333	0.116157446	0.335951134
Bca4CL6	Bol4CL2	0.10072058	0.569823301	0.176757567	1686	400.4166667	1285.583333	121.1666667	159.8333333	0.09425034	0.399167534
Bca4CL7	Bol4CL2	0.08385566	0.421085564	0.199141617	1653	394.6666667	1258.333333	99.83333333	127.1666667	0.079337748	0.322212838
Bca4CL10	Bol4CL4	0.021927528	0.173994045	0.126024588	1668	418.5833333	1249.416667	27	65	0.021610085	0.155285686
Bca4CL1	Bol4CL5	0.007968202	0.211091287	0.037747661	1653	391.3333333	1261.666667	10	72	0.007926024	0.183986371
Bca4CL2	Bol4CL5	0.238124611	1.456570013	0.16348312	1647	392.25	1254.75	256	252	0.204024706	0.642447419
Bca4CL4	Bol4CL5	0.271697389	1.703729297	0.159472159	1560	376.5	1183.5	269.75	253.25	0.227925644	0.672642762
Bca4CL9	Bol4CL5	0	0	NaN	1653	390.5	1262.5	0	0	0	0
At4CL4	Bju4CL1	0.06820128	0.579943879	0.117599793	1701	404.8333333	1296.166667	84.5	163.5	0.065192234	0.403869905
At4CL1	Bju4CL2	0.237075679	1.965988879	0.120588515	1665	397.3333333	1267.666667	257.6666667	276.3333333	0.203260584	0.695469799
At4CL2	Bju4CL2	0.248226125	1.642225806	0.15115225	1656	393.75	1262.25	266.75	262.25	0.211328976	0.666031746
At4CL1	Bju4CL3	0.042037524	0.54676252	0.076884428	1650	390.25	1259.75	51.5	151.5	0.040881127	0.388212684
At4CL1	Bju4CL4	0.116851162	0.883477724	0.132262714	1650	395.4166667	1254.583333	135.75	205.25	0.108203255	0.519072708
At4CL2	Bju4CL4	0.066712167	0.567073988	0.117642792	1641	392.9166667	1248.083333	79.66666667	156.3333333	0.063831208	0.397879109
At4CL4	Bju4CL5	0.108744363	0.669738857	0.162368306	1665	396.4166667	1268.583333	128.4166667	175.5833333	0.101228404	0.442926214
At4CL3	Bju4CL7	0.047423879	0.665794411	0.071229013	1668	413.1666667	1254.833333	57.66666667	182.3333333	0.045955638	0.441306979
At4CL3	Bju4CL11	0.052147072	0.714864691	0.072946773	1668	414.0833333	1253.916667	63.16666667	190.8333333	0.05037549	0.460857315
At4CL1	Bju4CL12	0.042579138	0.492070707	0.086530529	1647	390.75	1256.25	52	141	0.041393035	0.36084453
At4CL2	Bju4CL12	0.095894	0.848578495	0.113005456	1635	387.0833333	1247.916667	112.3333333	196.6666667	0.090016694	0.508073197
At4CL4	Bju4CL13	0.069978276	0.507539153	0.137877591	1698	405.8333333	1292.166667	86.33333333	149.6666667	0.066812847	0.368788501
At4CL1	Bra4CL1	0.234731259	2.270847108	0.103367267	1665	395.25	1269.75	255.9166667	282.0833333	0.201548861	0.713683323
At4CL4	Bra4CL1	0.064846486	0.600905991	0.107914527	1701	405.1666667	1295.833333	80.5	167.5	0.062122186	0.413410119
At4CL1	Bra4CL3	0.04093006	0.558552167	0.073278849	1650	390.5833333	1259.416667	50.16666667	153.8333333	0.039833256	0.393855345
At4CL4	Bra4CL3	0.241686602	1.525389577	0.158442542	1641	390.6666667	1250.333333	258.3333333	254.6666667	0.20661157	0.651877133
At4CL1	Bra4CL4	0.119286487	0.883321481	0.135043118	1650	396.4166667	1253.583333	138.25	205.75	0.110283853	0.519024595
At4CL2	Bra4CL4	0.066735468	0.582580845	0.114551428	1641	393.3333333	1247.666667	79.66666667	159.3333333	0.063852525	0.405084746
At4CL4	Bra4CL5	0.106454596	0.673284147	0.158112436	1665	396.25	1268.75	125.9166667	176.0833333	0.099244663	0.444374343
At4CL3	Bra4CL7	0.049981887	0.665362198	0.075119818	1668	413.3333333	1254.666667	60.66666667	182.3333333	0.048352816	0.441129032
Bju4CL1	Bni4CL1	0.024940602	0.197722391	0.126139491	1713	408.5	1304.5	32	71	0.024530471	0.17380661
Seq_1	Seq_2	Ka	Ks	Ka_Ks	EffectiveLen	AverageS-sites	AverageN-sites	cN	cS	pN	pS	Note
Bju4CL4	Bni4CL1	0.24832811	1.534528588	0.161826969	1641	394.1666667	1246.833333	263.5833333	257.4166667	0.211402219	0.653065539
Bju4CL3	Bni4CL1	0.244166237	1.432554736	0.170441122	1650	392.8333333	1257.166667	262	251	0.208405144	0.638947815
Bju4CL8	Bni4CL1	0.105012002	0.595362165	0.176383399	1671	397.0833333	1273.916667	124.8333333	163.1666667	0.097991758	0.410912907
Bju4CL12	Bni4CL1	0.241953476	1.45985682	0.165737812	1647	393	1254	259.3333333	252.6666667	0.206804891	0.642917727
Bju4CL13	Bni4CL1	0.001533155	0.007349998	0.208592586	1716	410.1666667	1305.833333	2	3	0.001531589	0.0073141
Bju4CL1	Bni4CL3	0.077437359	0.419165393	0.184741776	1671	400.1666667	1270.833333	93.5	128.5	0.07357377	0.321116202
Bju4CL4	Bni4CL3	0.273189416	2.160538468	0.12644506	1641	395.1666667	1245.833333	285.25	279.75	0.228963211	0.707929144
Bju4CL3	Bni4CL3	0.267715093	1.790406755	0.149527526	1647	393	1254	282.3333333	267.6666667	0.225146199	0.681085666
Bju4CL8	Bni4CL3	0.119681773	0.422278241	0.283419229	1662	396.4166667	1265.583333	140	128	0.110620926	0.322892579
Bju4CL12	Bni4CL3	0.263474478	1.94504047	0.135459638	1638	392.3333333	1245.666667	276.75	272.25	0.22217019	0.693925234
Bju4CL10	Bni4CL4	0.004749043	0.015016143	0.316262506	1671	403.5833333	1267.416667	6	6	0.004734039	0.014866818
Bju4CL3	Bni4CL5	0.011586327	0.2158679	0.053673229	1653	391.8333333	1261.166667	14.5	73.5	0.011497291	0.187579753
Bju4CL4	Bni4CL5	0.118008777	0.715615167	0.16490536	1638	392.5	1245.5	136	181	0.109193095	0.461146497
Bju4CL8	Bni4CL5	0.254269828	1.79638341	0.141545411	1638	387.9166667	1250.083333	269.5833333	264.4166667	0.21565229	0.681632653
Bju4CL12	Bni4CL5	7.94E-04	0.01025657	0.07740023	1653	392.6666667	1260.333333	1	4	7.93E-04	0.010186757
Bju4CL13	Bni4CL5	0.243645135	1.542502818	0.157954418	1647	393.1666667	1253.833333	260.8333333	257.1666667	0.208028712	0.654090716
Bju4CL7	Bni4CL6	0.032495541	0.238473358	0.136264868	1587	397.3333333	1189.666667	37.83333333	81.16666667	0.031801625	0.204278523
Bju4CL11	Bni4CL6	0.016677475	0.087289872	0.191058536	1605	402.5	1202.5	19.83333333	33.16666667	0.016493416	0.082401656
Bju4CL1	Bra4CL1	0.003832405	0.027457309	0.139576855	1716	408	1308	5	11	0.00382263	0.026960784
Bju4CL6	Bra4CL1	0.084100552	0.546054799	0.154014858	1659	395.75	1263.25	100.5	153.5	0.079556699	0.387871131
Bju4CL10	Bra4CL1	0.081458433	0.507353662	0.160555524	1671	401.4166667	1269.583333	98	148	0.077190679	0.368694208
Bju4CL13	Bra4CL1	0.02376205	0.205441683	0.115663236	1713	409	1304	30.5	73.5	0.023389571	0.179706601
Bju4CL5	Bra4CL2	0.094000883	0.479829866	0.195904611	1674	398.75	1275.25	112.6666667	141.3333333	0.08834869	0.354440961
Bju4CL8	Bra4CL2	0.102922489	0.558769357	0.184194941	1671	397.25	1273.75	122.5	156.5	0.096172718	0.393958464
Bju4CL3	Bra4CL3	0.003169577	0.010291757	0.307972382	1656	391.3333333	1264.666667	4	4	0.003162889	0.010221465
Bju4CL12	Bra4CL3	0.010781498	0.22960612	0.046956493	1653	391.8333333	1261.166667	13.5	77.5	0.010704374	0.197788175
Bju4CL2	Bra4CL4	0.244748027	1.743563541	0.140372302	1638	395.3333333	1242.666667	259.5	267.5	0.208825107	0.676644182
Bju4CL4	Bra4CL4	0.007597532	0.029371704	0.258668428	1656	399.25	1256.75	9.5	11.5	0.00755918	0.028804008
Bju4CL1	Bra4CL5	0.0945508	0.599084834	0.157825394	1671	397.0833333	1273.916667	113.1666667	163.8333333	0.08883365	0.412591815
Bju4CL7	Bra4CL7	0.003941672	0.026647938	0.147916601	1692	420.1666667	1271.833333	5	11	0.003931333	0.026180087
Bju4CL11	Bra4CL7	0.018356862	0.212993294	0.086185165	1689	420.6666667	1268.333333	23	78	0.018134034	0.185419968
At4CL4	Bna4CL1	0.067347744	0.580304391	0.116055892	1701	404.6666667	1296.333333	83.5	163.5	0.064412445	0.404036244
At4CL1	Bna4CL2	0.23830609	2.021054142	0.117911779	1665	398	1267	258.6666667	278.3333333	0.204156801	0.699329983
At4CL2	Bna4CL2	0.246177161	1.70246403	0.144600507	1656	394.4166667	1261.583333	264.75	265.25	0.209855341	0.672512149
At4CL1	Bna4CL3	0.040365744	0.525484407	0.076816254	1650	390.4166667	1259.583333	49.5	147.5	0.03929871	0.377801494
At4CL2	Bna4CL3	0.097813818	0.717669451	0.13629369	1635	386.4166667	1248.583333	114.5	178.5	0.091703931	0.461936597
Seq_1	Seq_2	Ka	Ks	Ka_Ks	EffectiveLen	AverageS-sites	AverageN-sites	cN	cS	pN	pS	Note
At4CL1	Bna4CL4	0.109228716	0.861076165	0.126851399	1638	393.5	1244.5	126.5	201.5	0.101647248	0.512071156
At4CL2	Bna4CL4	0.065859896	0.571605039	0.115219236	1641	393.3333333	1247.666667	78.66666667	157.3333333	0.063051029	0.4
At4CL4	Bna4CL6	0.09396498	0.683442873	0.137487687	1656	396.3333333	1259.666667	111.25	177.75	0.088317015	0.448486123
At4CL3	Bna4CL7	0.05996227	0.720494172	0.083223811	1425	354.9166667	1070.083333	61.66666667	164.3333333	0.057627911	0.463019488
At4CL1	Bna4CL8	0.233333064	2.001652449	0.116570219	1665	396.25	1268.75	254.4166667	276.5833333	0.200525452	0.698002103
At4CL4	Bna4CL8	0.06616302	0.612441282	0.108031614	1701	406.1666667	1294.833333	82	170	0.063328614	0.418547394
At4CL4	Bna4CL10	0.09674421	0.634777679	0.152406446	1656	399.0833333	1256.916667	114.0833333	170.9166667	0.090764437	0.428273126
At4CL1	Bna4CL11	0.041279827	0.511565958	0.080693068	1647	389.6666667	1257.333333	50.5	144.5	0.040164369	0.370829769
At4CL3	Bna4CL12	0.049108701	0.66859197	0.073450928	1644	409.8333333	1234.166667	58.66666667	181.3333333	0.047535449	0.442456283
Bna4CL1	Bra4CL1	0.003063964	0.030016511	0.102075968	1716	407.8333333	1308.166667	4	12	0.003057714	0.029423784
Bna4CL1	Bra4CL5	0.093647829	0.599470035	0.156217697	1671	396.9166667	1274.083333	112.1666667	163.8333333	0.088037151	0.412765064
Bna4CL2	Bra4CL4	0.243038529	1.759587801	0.138122422	1638	395.1666667	1242.833333	258	268	0.207590184	0.678194854
Bna4CL3	Bra4CL1	0.249503216	1.88041888	0.132684913	1653	392.6666667	1260.333333	267.5	270.5	0.212245438	0.688879457
Bna4CL3	Bra4CL3	0.003169995	0.050172684	0.0631817	1656	391.5	1264.5	4	19	0.003163306	0.04853129
Bna4CL3	Bra4CL4	0.112075682	0.679404789	0.164961573	1632	391.25	1240.75	129.1666667	174.8333333	0.104103701	0.44685836
Bna4CL4	Bra4CL1	0.251252414	1.564515908	0.160594349	1641	393.9166667	1247.083333	266.25	258.75	0.213498162	0.656864819
Bna4CL4	Bra4CL4	0.001594473	0.00501255	0.318096199	1656	400.3333333	1255.666667	2	2	0.001592779	0.004995837
Bna4CL4	Bra4CL3	0.110190335	0.712214495	0.154715098	1632	391.0833333	1240.916667	127.1666667	179.8333333	0.102478007	0.459833795
Bna4CL7	Bra4CL7	0.012052175	0.048542152	0.248282672	1449	361.6666667	1087.333333	13	17	0.011955855	0.047004608
Bna4CL8	Bra4CL1	0.006919578	0.074419975	0.09298011	1716	409.3333333	1306.666667	9	29	0.006887755	0.070846906
Bna4CL8	Bra4CL5	0.091517085	0.610832072	0.149823641	1671	398.0833333	1272.916667	109.6666667	166.3333333	0.086153846	0.417835462
Bna4CL11	Bra4CL1	0.245608425	1.778592352	0.138091466	1650	391.9166667	1258.083333	263.5	266.5	0.209445585	0.679991495
Bna4CL11	Bra4CL3	0.00636482	0.080995688	0.078582205	1653	390.75	1262.25	8	30	0.006337889	0.076775432
Bna4CL11	Bra4CL4	0.122178375	0.701225111	0.174235596	1638	391.8333333	1246.166667	140.5	178.5	0.112745754	0.455550829
Bna4CL12	Bra4CL7	0.004810921	0.070373899	0.068362295	1668	416.8333333	1251.166667	6	28	0.004795524	0.067173131
Bna4CL1	Bol4CL1	0.006916919	0.074515665	0.092825025	1716	408.8333333	1307.166667	9	29	0.00688512	0.070933551
Bna4CL3	Bol4CL1	0.249184601	1.939110335	0.128504601	1653	393.6666667	1259.333333	267	273	0.21201694	0.693480102
Bna4CL3	Bol4CL5	0.004769176	0.080959223	0.058908366	1653	390.9166667	1262.083333	6	30	0.004754044	0.076742699
Bna4CL4	Bol4CL1	0.253739794	1.592416589	0.159342597	1641	394.9166667	1246.083333	268.25	260.75	0.215274527	0.660265879
Bna4CL4	Bol4CL5	0.120291878	0.688335427	0.174757645	1638	391.8333333	1246.166667	138.5	176.5	0.111140832	0.450446618
Bna4CL7	Bol4CL4	0.020818242	0.088467678	0.235320323	1431	359.5	1071.5	22	30	0.020531965	0.083449235
Bna4CL8	Bol4CL1	0	0	NaN	1716	410.3333333	1305.666667	0	0	0	0
Bna4CL9	Bol4CL1	0.096262694	0.595944262	0.161529693	1680	399.6666667	1280.333333	115.6666667	164.3333333	0.090341057	0.41117598
Bna4CL9	Bol4CL5	0.258305373	1.662207672	0.155398978	1644	388.5833333	1255.416667	274.3333333	259.6666667	0.218519748	0.668239331
Bna4CL11	Bol4CL1	0.244185369	1.721392043	0.141853432	1650	392.9166667	1257.083333	262	265	0.208418959	0.674443266
Bna4CL11	Bol4CL5	0	0	NaN	1653	390.5	1262.5	0	0	0	0
Bna4CL12	Bol4CL4	0	0.00239044	0	1671	419	1252	0	1	0	0.002386635
